# Supplementary material for: Schisandrin B for the treatment of male infertility
Source: Clin Transl Med. 2021 Feb 23;11(2):e333. doi: 10.1002/ctm2.333 (PMC7901724; doi:10.1002/ctm2.333)
Supplement: Supplementary file 8 — DatasetsS1–S18 [file CTM2-11-e333-s008.xlsx]

## Sheet: Dataset S1
No.	tR	Molecular formula	Caculated mass (m/z)	Experimental mass (m/z)				MS/MS fragments	Identification compound
	(min)			N-ion	ppm	P-ion	ppm
1	0.81	C5H11NO2	117.086	―	―	118.086	-0.6	235[2M+H]+;118[M+H]+;	Abromine
								59[C3H9N]+;58[C3H8N]+
2	0.87	C6H8O6	176.024	175.023	-4.7	―	―	175[M-H]-;	Ascorbic acid
								115[C4H3O4]-;113[C5H5O3]-
3	1.12	C6H8O7	192.019	191.019	1.4	―	―	191[M-H]-;173[M-H-H2O]-;	Citric acid
								129[M-H-H2O-CO2]-;
								111[M-H-H2O-COOH-OH]-.
4	1.12	C4H6O5	134.013	133.014	4.3	―	―	133[M+H]+;115[M+H-H2O]+	Malic acid
5	1.28	C6H5NO2	123.039	122.024	4.2	124.039	-4.3	122[M-H]-;124[M+H]+;	Nicotinic acid
								106 M+H-H2O]+
6	1.58	C12H16N4OS	264.112	―	―	265.111	-3.9	265[M+H]+;156[C7H10NOS]+;	Thiamine
								144[C6H10NOS]+;122[C6H8N3]+
7	1.97	C4H6O4	118.018	117.018	-2.8	―	―	117[M-H]-;99[M-H-H2O]-;	Succinic acid
								73[M-H-CO2]-
8	2.68	C7H6O5	170.013	169.013	-0.8	―	―	169[M-H]-;125[M-H-CO2]-	Gallic acid
9	3.08	C4H6O6	150.008	149.008	0.1	―	―	149[M-H]-;131[M-H-H2O]-;	Tartaric acid
								103[M-H-HCOOH]-
10	3.28	C17H20N4O6	376.13	375.13	-0.1	―	―	375[M-H]-;255[C13H11N4O2]-; 212[C12H10N3O]-	Riboflavin
11	4.48	C7H6O3	138.023	137.024	2.4	―	―	137[M-H]-;93[C6H5O]-	Salicylic acid/ 4-Hydroxybenzoic acid
12	4.66	C7H6O4	154.018	153.019	2.5	―	―	153[M-H]-;109[M-H-CO2]-	Protocatechuic acid
13	4.74	C7H6O3	138.023	137.024	3	―	―	137[M-H]-;93[C6H5O]-	Salicylic acid/ 4-Hydroxybenzoic acid
14	7.2	C2H7NO3S	125.006	124.006	0.7	―	―	124[M-H]-;80[SO3]-	Taurine
15	7.38	C8H8O4	168.034	167.034	1.9	―	―	167[M-H]-;152[M-H-CH3]-;	Vanillic acid
								123[M-H-CO2]-;108[M-H-CH3-CO2]-
16	8.35	C16H22O10	374.113	373.114	2.3	397.109	-4	373[M-H]-;329[M-H-CO2]-;	Geniposidic acid
								211[M-H-Glc]-;193 [M-H-Glc-H2O]-;
								167[M-H-Glc-CO2]-;
								149[M-H-Glc-CO2-H2O]-;
								397[M+Na]+;353[M+Na-CO2]+;
								235[M+Na-Glc]+;
								217[M+Na-Glc-H2O]+;
								149[C7H10O2Na]+
17	8.79	C7H12O6	192.055	191.055	0.1	193.07	-4.4	191[M-H]-;173[M-H-H2O]-;	Quinic acid
								155[M-H-2H2O]-;
								127[M-H-2H2O-CO]-;
								193 [M+H]+;175[M+H-H2O]+;
								157[M+H-2H2O]+
18	9.68	C9H8O4	180.034	179.034	2.2	181.049	-3.5	179[M-H]-;135[M-H-CO2]-;	Caffeic acid
								181[M+H]+;163[M+H-H2O]+;
								145[M+H-2H2O]+
19	10.2	C17H23NO3	289.175	―	―	290.176	2.4	290[M+H]+;272[M+H-H2O]+;	Atropine
								260[M+H-HCHO]+;
								242[M+H-HCHO-H2O]+;
								124[C8H14N]+;95[C7H11]+
20	11.91	C10H10O4	194.05	193.05	2.4	195.064	-3.7	193[M-H]-;175[M-H-H2O]-;	Ferulic Acid
								149[M-H-CO2]-;
								134[M-H-CH3-CO2]-;
								195[M+H]+;
								177[M+H-H2O]+;
								145[M+H-H2O-CH3-OH]+
21	12.37	C16H18O9	354.087	353.087	1.7	355.101	-3.9	353[M-H]-;191[C7H11O6]-; 173[C7H9O5]-;127[C6H7O3]-;	Chlorogenic acid
								355[M+H]+;163[C9H7O3]+;
								117[C8H5O]+
22	13.1	C9H8O3	164.039	163.039	0.5	165.054	-4.2	163[M-H]-;119[M-H-CO2]-;	p-Coumaric acid
								165 [M+H]+;147[M+H-H2O]+
23	13.64	C7H10O5	174.044	173.044	-3.7	―	―	173[M-H]-;155[M-H-H2O]-;	Shikimic acid
								137[M-H-2H2O]-;128[M-H-COOH]-
24	13.97	C27H30O17	626.249	625.251	3.8	―	―	625[M-H]-;463[M-H-Gal]-;	Quercetin-3-O-β-D-galactopyranoside-7-O-β-D-glucopyranoside
								301[M-H-Gal-Glc]-;
								300[M-H-Gal-Glc-H]-.;
								273[M-H-Gal-Glc-CO]-;
								255[M-H-Gal-Glc-CO-H2O]-
25	15.6	C9H6O4	178.018	177.018	1.3	179.033	-4	177[M-H]-;149[M-H-CO]-;	Esculetin
								133[M-H-CO2]-;121[M-H-2CO]-;
								105[M-H-CO2-CO]-;
								93[M-H-3CO]-;179[M+H]+;
								151[M+H-CO]+;
								133[M+H-CO-H2O]+
26	17.17	C22H22O11	462.108	461.11	3.9	―	―	461[M-H]-;299[M-H-Glu]-;	Homoplantaginin
								271[M-H-Glu-CO]-;181[C8H5O5]-
27	19.43	C10H8O4	192.034	191.034	1.6	193.049	-1.1	191[M-H]-;193[M+H]+;	Scopoletin
								178[M+H-CH3]+;
								165[M+H-CO]+;
								161[M+H-CH3OH]+;
								133[M+H-CH3OH-CO]+
28	19.6	C21H20O12	464.087	463.088	2.6	―	―	463[M-H]-;301[M-H-Glc]-;	6-Hydroxyluteolin-7-O-glucoside
								273[M-H-Glc-CO]-;
								257[M-H-Glc-CO2]-;
								167[C7H3O5]-
29	20.93	C22H20O12	476.087	475.086	-1.6	―	―	475[M-H]-;457[M-H-H2O]-;	Kaempferol-3-O-β-D-glucuronic acid methyl ester
								433[M-H-CO=CH2]-;
								415[M-H-CH3COOH]-;
								285[M-H-C7H10O6]-
30	21.62	C15H10O7	302.034	301.034	-1.1	―	―	301[M-H]-;273[M-H-CO]-;	6-Hydroxyluteolin
								257[M-H-CO2]-;167[C7H3O5]-
31	21,78	C26H28O16	596.145	595.145	1.4	―	―	595[M-H]-;505[M-H-Api+C2H2O]-;	Quercetin-3-O-β-D-galactosyl -(1→2)-β-D-apioside
								463[M-H-Api]-;
								445[M-H-Api-H2O]-;
								301[M-H-Api-Gal]-;
								300[M-H-Api-Gal-H]-.;
								273[M-H-Api-Gal-CO]-;
								257[M-H-Api-Gal-2CO]-;
								179[C8H3O5]-
32	21.88	C14H6O8	302.014	―	―	303.013	-1.1	303[M+H]+;285[M+H-H2O]+;	Ellagic acid
								275[M+H-CO]+;
								257[M+H-CO-H2O]+;
								247[M+H-2CO]+;201[C11H5O4]+
33	22.26	C29H28O9	520.181	―	―	521.18	-0.4	521[M+H]+;	Schisantherin D
								399[M+H-C6H5COOH]+;
								355[M+H-C6H5COOH-C2H4O]+
34	22.9	C21H20O12	464.087	463.089	3.8	―	―	463[M-H]-;301[M-H-Gal]-;	Hyperoside
								255[M-H-Gal-CO-H2O]-;
								151[C7H3O4]-;107[C6H3O2]-
35	23.02	C16H12O6	300.055	299.055	-1.6	―	―	299[M-H]-;271[M-H-CO]-;	Hispidulin
								255[M-H-CO2]-;
								227[M-H-CO-CO2]-;181[C8H5O5]-
36	23.1	C27H30O16	610.145	609.148	4.7	―	―	609[M-H]-;343[C17H11O8]-;	Rutin
								301[M-H-Rha-Glc]-;
								300[M-H-Rha-Glc-H]-.;
								271[M-H-Rha-Glc-H-CO-H]-;
								255[M-H-Rha-Glc-H-CO-OH]-;
								179[C8H3O5]-;151[C7H3O4]-
37	23.74	C21H20O12	464.087	463.087	0.6	―	―	463[M-H]-;301[M-H-Glc]-;	Isoquercitrin
								255[M-H-Glc-CO-H2O]-;
								151[C7H3O4]-;107[C6H3O2]-
38	24.2	C29H36O16	640.192	639.193	1	―	―	639[M-H]-;477[M-H-C9H6O3]-;	Plantamajoside
								315[M-H-C9H6O3-Glc]-;
								153[M-H-C9H6O3-2Glc]-;
								135[M-H-C9H6O3-2Glc-H2O]-
39	24.95	C27H30O15	594.15	593.151	1	―	―	593[M-H]-;327[M-H-C10H18O8]-;	Kaempferol-3-O-rutinoside
								285[M-H-Rha-Glc]-;
								284[M-H-Rha-Glc-H]-.;
								257[M-H-Rha-Glc-CO]-;
								255[M-H-Rha-Glc-H-CO-H]-;
								229[M-H-Rha-Glc-2CO]-;
								227[M-H-Rha-Glc-H-2CO-H]-
40	25.34	C28H36O8	500.248	―	―	501.25	3.4	501[M+H]+;484[M+H-OH]+.;	Tigloylgomisin H/ Angeloygomi-sin H
								483[M+H-H2O]+;
								384[M+H-OH-C4H7COOH]+.;
								357[M+H-C4H7COOH-C2H4O]+
41	25.95	C21H20O11	448.092	447.094	3.6	―	―	447[M-H]-;285[M-H-Glc]-;	Luteoloside
								284[M-H-Glc-H]-.;257[M-H-Glc-CO]-;
								243[M-H-Glc-C2H2O]-;241[M-H-Glc-CO2]-; 199[M-H-Glc-C2H2O-CO2]-;
								197[M-H-Glc-2CO2]-; 151[C7H3O4]-
42	26.1	C28H36O8	500.248	―	―	501.251	4.8	501[M+H]+; 484[M+H-OH]+.;	Tigloylgomisin H/ Angeloygomi-sin H
								483[M+H-H2O]+;
								384[M+H-OH-C4H7COOH]+.;
								357[M+H-C4H7COOH-C2H4O]+
43	26.57	C29H36O15	624.197	623.196	-1.6	―	―	623[M-H]-;461[M-H-C9H6O3]-;	Acteoside
								315[M-H-C9H6O3-Rha]-;
								179[C9H7O4]-;
								153[M-H-C9H6O3-Rha-Glc]-;
								135[M-H-C9H6O3-Rha-Glc-H2O]-
44	27.19	C21H20O11	448.092	447.092	0.1	449.105	-2.5	447[M-H]-;285[M-H-Glc]-;	Astragalin
								151[C7H3O4]-;449[M+H]+;
								287[M-H-Glc]+;
								241[M-H-Glc-CH2O2]+;
								213[M+H-Glc-C2H2O3]+
45	27.19	C21H20O11	448.092	447.092	0.1	449.107	-1.9	447[M-H]-;285[M-H-Glc]-;	Plantaginin
								267[M-H-Glc-H2O]-;
								255[M-H-Glc-CH2O]-;
								239[M-H-Glc-H2O-CO]-;
								167[C7H3O5]-;449[M+H]+;
								287[M+H-Glc]+;269[M+H-Glc-H2O]+; 169[C7H5O5]+
46	27.48	C29H36O15	624.197	623.198	1.4	625.21	-4.2	623[M-H]-;477[M-H-Rha]-;	Methylhesperidin
								315[M-H-Rha-Glc]-;
								300[M-H-Rha-Glc-CH3]-.;
								297[M-H-Rha-Gldc-H2O]-;
								285[M-H-Rha-Glc-2CH3]-;
								282[M-H-Rha-Glc-H2O-CH3]-.;
								272[M-H-Rha-Glc-CH3-CO]-.;
								257[M-H-Rha-Glc-2CH3-CO]-;
								229[M-H-Rha-Glc-2CH3-2CO]-;
								625[M+H]+;479[M+H-Rha]+;
								317[M+H-Rha-Glc]+;
								299[M+H-Rha-Glc-H2O]+;
								281[M+H-Rha-Glc-2H2O]+;
								193[C10H9O4]+;165[C9H9O3]+
47	27.72	C21H20O11	448.092	447.094	4.1	―	―	447[M-H]-;301[M-H-Rha]-;	Quercitrin
								300[M-H-Rha-H]-.;
								273[M-H-Rha-CO]-;
								255[M-H-Rha-CO-H2O]-
48	27.86	C22H22O12	478.103	477.105	3.9	―	―	477[M-H]-;315[M-H-Glc]-;	Nepetin7-O-glucoside
								287[M-H-Glc-CO]-;
								271[M-H-Glc-CO2]-;181[C8H5O5]-
49	27.93	C21H20O10	432.097	431.098	1.8	433.111	-4.6	431[M-H]-;413[M-H-H2O]-;	Kaempferol-7-O-α-L- rhamnoside
								285[M-H-Rha]-;267[M-H-Rha-H2O]-;
								169[C12H9O]-;
								155[C11H7O]-;433[M+H]+
50	27.97	C21H20O10	432.097	431.099	3.2			431[M-H]-;269[M-H-Glc]-;	Apigenin-7-O-glucoside
								201[M-H-Glc-C3O2]-;
								151[C7H3O4]-
51	27.99	C15H16O9	340.071	339.071	-1.4	―	―	339[M-H]-;177[M-H-Glc]-;	Esculin
								133[M-H-Glc-CO2]-;
								105[M-H-Glc-CO2-CO]-;89[C7H5]-
52	28.28	C27H30O14	578.155	577.157	2.5	579.171	-0.2	577[M-H]-;457[M-H-C4H8O4]-;	Rhoifolin
								431[M-H-Rha]-;413[M-H-Rha-H2O]-;
								269[M-H-Rha-Glc]-;
								225[M-H-Rha-Glc-CO2]-;
								183[C12H7O2]-;579[M+H]+;
								433[M+H-Rha]+;415[M+H-Rha-H2O]+;397[M+H-Rha-2H2O]+;271[M+H-Rha-Glc]+;253[M+H-Rha-Glc-H2O]+;
								243[M+H-Rha-Glc-CO]+;
								225[M+H-Rha-Glc-H2O-CO]+;
								211[M+H-Rha-Glc-H2O-C2H2O]+;
								153[C7H5O4]+; 119[C8H7O]+;91[C7H7]+
53	28.28	C28H32O16	624.161	623.162	2.9	625.179	4.2	623[M-H]-;477[M-H-Rha]-;	Isorhamnetin-3-O-β-D-rutinoside
								315[M-H-Rha-Glc]-;
								300[M-H-Rha-Glc-CH3]-.;
								272[M-H-Rha-Glc-CH3-CO]-.;
								271[M-H-Rha-Glc-CH3-CO-H]-;
								243[M-H-Rha-Glc-CH3-CO-H-CO]-;
								227[M-H-Rha-Glc-CH3-CO-H-CO2]-;
								151[C7H3O4]-;625[M+H]+;
								479[M+H-Rha]+;317[M+H-Rha-Glc]+;
								302[M+H-Rha-Glc-CH3]+.;
								285[M+H-Rha-Glc-CH3OH]+; 274[M+H-Rha-Glc-CH3-CO]+.;
								257[M+H-Rha-Glc-CH3OH-CO]+;
								246[M+H-Rha-Glc-CH3-2CO]+.;
								229[M+H-Rha-Glc-CH3OH-2CO]+;
								153[C7H5O4] +
54	28.31	C21H18O11	446.077	445.075	-3.6	―	―	445[M-H]-;269[M-H-GluA]-;	Baicalin
								225[M-H-GluA-CO2]-;167[C7H3O5]-
55	29.09	C20H26O4	330.19	―	―	331.189	-3.8	331[M+H]+;313[M+H-H2O]+;	Meso-dihydroguaiaretic acid
								301[M+H-2CH3]+
56	29.58	C15H10O5	270.06	269.096	-1.6	271.06	-1.7	269[M-H]-;241[M-H-CO]-;225[M-H-CO2]-;197[M-H-CO-CO2]-; 167[C7H3O5]-;	Baicalein
								271[M+H]+;253[M+H-H2O]+;169[C7H5O5]+
57	30.7	C28H34O15	610.181	609.182	1.5	611.199	3.9	609[M-H]-;505[M-H-C4H8O3]-;	Neohesperidin
								463[M-H-Rha]-;445[M-H-Rha-H2O]-;
								427[M-H-Rha-2H2O]-;
								301[M-H-Rha-Glc]-;
								286[M-H-Rha-Glc-CH3]-.;
								283[M-H-Rha-Glc-H2O]-;
								268[M-H-Rha-Glc-H2O-CH3]-.;
								258[M-H-Rha-Glc-CH3-CO]-.;
								257[M-H-Rha-Glc-CO2]-;
								242[M-H-Rha-Glc-CH3-CO2]-.;
								239[M-H-Rha-Glc-H2O-CO2]-;
								199[C12H7O3]-;125[C6H5O3]-;
								611[M+H]+;303[M+H-Rha-Glc]+;
								285[M+H-Rha-Glc-H2O]+;
								179[C9H7O4]+;177[C10H9O3]+;
								151[C8H7O3]+
58	31.48	C23H28O8	432.186	―	―	433.185	-0.7	433[M+H]+;415[M+H-H2O]+;	Schizandradiol
								361[M+H-C4H8O]+;
								372[M+H-H2O-CH3CO]+;
								343[M+H-H2O-C4H7OH]+
59	31.54	C15H10O5	270.044	269.044	-3.4	271.061	4.9	269[M-H]-;241[M-H-CO]-;	Apigenin
	39.44							227[M-H-C2H2O]-;
								225[M-H-CO2]-;201[M-H-C3O2]-;
								151[C7H3O4]-;271[M+H]+;
								253[M+H-H2O]+;
								225[M+H-H2O-CO]+
60	31.71	C28H34O15	610.181	609.184	3.5	611.2	4.8	609[M-H]-;463[M-H-Rha]-;	Hesperidin
								301[M-H-Rha-Glc]-;
								286[M-H-Rha-Glc-CH3]-.;
								283[M-H-Rha-Glc-H2O]-;
								268[M-H-Rha-Glc-H2O-CH3]-.;
								258[M-H-Rha-Glc-CH3-CO]-.;
								257[M-H-Rha-Glc-CO2]-;
								242[M-H-Rha-Glc-CH3-CO2]-.;
								239[M-H-Rha-Glc-H2O-CO2]-;
								199[C12H7O3]-;125[C6H5O3]-;
								611[M+H]+;303[M+H-Rha-Glc]+;
								285[M+H-Rha-Glc-H2O]+;
								179[C9H7O4]+;177[C10H9O3]+;
								151[C8H7O3]+
61	32.13	C15H10O7	302.034	301.035	4	303.049	-1.1	301[M-H]-;273[M-H-CO]-;	Quercetin
								255[M-H-CO-H2O]-;
								151[C7H3O4]-;303[M+H]+;
								285[M+H-H2O]+;257[M+H-H2O-CO]+;247[M+H-2CO]+;
								229[M+H-H2O-2CO]+
62	33.02	C30H26O13	594.129	593.13	2.6	595.141	-3.2	593[M-H]-;447[M-H-C9H6O2]-;	Tiliroside
								285[M-H-C9H6O2-Glc]-;
								257[M-H-C9H6O2-Glc-CO]-;
								229[M-H-C9H6O2-Glc-2CO]-;
								151[C7H3O4] -;617[M+Na]+;
								595[M+H]+;449[M+H-C9H6O2]+;
								287[M+H-C9H6O2-Glc]+
63	34.12	C15H12O6	288.055	287.055	1.7	289.07	-2.2	287[M-H]-;269[M-H-H2O]-;	Aromadendrin
								259[M-H-CO]-;243[M-H-CO2]-;
								225[M-H-H2O-CO2]-;
								215[M-H-CO-CO2]-;
								151[C7H3O4]-;107[C6H3O2]-;
								289[M+H]+;271[M+H-H2O]+;
								195[C9H7O5]+;145[C9H5O2]+
64	35.18	C15H10O6	286.039	285.04	2.1	287.054	4.9	285[M-H]-;257[M-H-CO]-;	Kaempferol
								229[M-H-2CO]-;151[C7H3O4]-;
								309[M+Na]+;287[M+H]+;
								241[M+H-CH2O2]+;
								213[M+H-C2H2O3]+
65	35.31	C15H10O6	286.039	285.04	2.9	―	―	571[2M-H]-;285[M-H]-;	Iuteolin
								243[M-H-C2H2O]-;241[M-H-CO2]-;
								199[M-H-C2H2O-CO2]-;
								197[M-H-2CO2]-;
								171[M-H-C2H2O-CO2-CO]-;
								151[C7H3O4]-
66	35.58	C16H12O7	316.05	315.051	3.9	―	―	315[M-H]-;287[M-H-CO]-;	Nepetin
								271[M-H-CO2]-;
								243[M-H-CO-CO2]-; 181[C8H5O5]-
67	35.61	C15H10O6	286.039	285.04	1.8	287.056	4.4	285[M-H]-;257[M-H-CO]-;	Scutellarein
								241[M-H-CO2]-;167[C7H3O5]-;
								287[M+H]+;269[M+H-H2O]+;
								241[M+H-H2O-CO]+;169[C7H5O5]+
68	35.61	C16H12O7	316.05	315.05	1.1	317.065	-2.3	315[M-H]-;300[M-H-CH3]-.;	Isorhamnetin
								272[M-H-CH3-CO]-.;
								271[M-H-CH3-CO-H]-;
								243[M-H-CH3-CO-H-CO]-;
								227[M-H-CH3-CO-H-CO2]-;
								151[C7H3O4]-;107[C6H3O2]-;
								339[M+Na]+;317[M+H]+;
								302[M+H-CH3]+.;285[M+H-CH3OH]+;
								274[M+H-CH3-CO]+.;
								257[M+H-CH3OH-CO]+;
								246[M+H-CH3-2CO]+.;
								229[M+H-CH3OH-2CO]+;
								153[C7H5O4]+
69	35.76	C30H46O4	470.347	469.333	2.7	471.345	-3.8	469[M-H]-;423[M-H-HCOOH]-;	Nigranoic acid
								378[M-H-HCOOH-HCOO]-.;
								471[M+H]+;456[M+H-CH3]+.;
								453[M+H-H2O]+;390[M+H-C6H9]+
70	35.89	C28H24O16	616.098	615.101	4.7	―	―	615[M-H]-;463[M-H-C7H4O4]-;	2”-O-Galloylhyperoside
								445[M-H-C7H6O5]-;
								301[M-H-C7H4O4-Glc]-
71	36.79	C23H30O7	418.206	―	―	419.205	-4	419[M+H]+;401[M+H-H2O]+;	Gomisin H
								384[M+H-OH-H2O]+.;
								383[M+H-2H2O]+;
								369[M+H-OH-CH3-H2O]+;
								353[M+H-OH-OCH3-H2O]+
72	37.08	C28H34O8	498.233	―	―	499.231	-2.9	499[M+H]+;399[M+H-C4H7COOH]+;	Angeloygomisin O/ Angeloylisogomisin O
								369[M+H-C4H7COOH-CH2O]+;
								357[M+H-C4H7COOH-C3H6]+;
								343[M+H-C4H7COOH-C4H8]+
73	38.12	C28H34O8	498.233	―	―	499.23	-4.8	499[M+H]+;399[M+H-C4H7COOH]+;	Angeloygomisin O/ Angeloylisogomisin O
								369[M+H-C4H7COOH-CH2O]+;
								357[M+H-C4H7COOH-C3H6]+;
								343[M+H-C4H7COOH-C4H8]+
74	39.28	C23H28O7	416.191	―	―	417.189	-4.2	417[M+H]+;402[M+H-CH3]+.;	Gomisin O/Epigomisin O
								399[M+H-H2O]+;
								385[M+H-CH3OH]+;
								373[M+H-C2H4O]+
75	39.38	C24H32O7	432.222	―	―	433.221	-2.4	433[M+H]+;415[M+H-H2O]+;	Schisandrin
								400[M+H-H2O-CH3]+.;
								384[M+H-H2O-OCH3]+.;
								373[M+H-H2O-C3H6]+;
								359[M+H-H2O-C4H8]+
76	39.44	C30H46O4	470.347	―	―	471.346	-2.9	471[M+H]+;453[M+H-H2O]+;	Kadsuric acid
								398[M+H-CH2CH2COOH]+;
								370[M+H-CH2CH2COOH-C2H4]+
77	39.6	C23H28O7	416.191	―	―	417.191	0.6	417[M+H]+;402[M+H-CH3]+.;	Gomisin O/Epigomisin O
								399[M+H-H2O]+;
								385[M+H-CH3OH]+;
								373[M+H-C2H4O]+
78	40.63	C28H34O10	530.222	―	―	531.222	-0.6	531[M+H]+;	Gomisin D
								485[M+H-CH2O2]+;
								401[M+H-C6H10O3]+;
								383[M+H-C6H10O3-H2O]+
79	40.98	C22H28O6	388.196	―	―	389.195	-2.1	389[M+H]+;	Gomisin J
								374[M+H-CH3]+.;
								357[M+H-CH3OH]+;
								342[M+H-CH3OH-CH3]+.
80	41.02	C30H48O5	488.342	487.344	4.3	489.355	-4.5	487[M-H]-;469[M-H-H2O]-;	Rosolic acid/ 2α,3α,19α,-Trihydroxyolean-12-ene-28-oic acid/ Arjunolic acid
								443[M-H-CO2]-;425[M-H-CO2-H2O]-;
								407[M-H-CO2-2H2O]-;
								391[M-H-CO2-2H2O-CH4]-;
								489[M+H]+;453[M+H-2H2O]+
81	41.22	C30H48O5	488.342	487.344	4	489.355	-4.1	487[M-H]-;469[M-H-H2O]-;	Rosolic acid/ 2α,3α,19α,-Trihydroxyolean-12-ene-28-oic acid/ Arjunolic acid
								443[M-H-CO2]-;
								425[M-H-CO2-H2O]-;
								407[M-H-CO2-2H2O]-;
								391[M-H-CO2-2H2O-CH4]-;
								489[M+H]+;453[M+H-2H2O]+
82	41.75	C15H24N2O2	264.109	―	―	265.19	-4	265[M+H]+;	Sophoranol
								248[M+H-OH]+.;247[M+H-H2O]+
83	42.18	C30H46O3	454.352	―	―	455.35	-3.8	455[M+H]+;	Ganwuweizic acid
								409[M+H-HCOOH]+;
								313[M+H-C8H14O2]+
84	42.32	C30H48O5	488.342	487.343	2.5	489.355	-4.4	487[M-H]-;469[M-H-H2O]-;	Rosolic acid/ 2α,3α,19α,-Trihydroxyolean-12-ene-28-oic acid/ Arjunolic acid
								443[M-H-CO2]-;
								425[M-H-CO2-H2O]-;
								407[M-H-CO2-2H2O]-;
								391[M-H-CO2-2H2O-CH4]-;
								489[M+H]+;453[M+H-2H2O]+
85	42.89	C12H16N2O	204.134	―	―	205.134	2.6	205[M+H]+;146[M+H-C3H9N]+;	N-methylcytisine
								108[C6H6NO]+
86	43.27	C23H28O6	400.196	―	―	401.194	-3.8	401[M+H]+;386[M+H-CH3]+.;	Schizandrin B
								370[M+H-OCH3]+.;
								355[M+H-CH3-OCH3]+;
								339[M+H-2CH3-CH3OH]+
87	43.3	C30H34O8	522.233	―	―	523.231	-3.2	523[M+H]+;505[M+H-H2O]+;	Benzoylgomisin H
								401[M+H-C6H5COOH]+;
								383[M+H-C6H5COOH-H2O]+
88	45.42	C23H30O6	402.212	―	―	403.21	-3.5	403[M+H]+;372[M+H-OCH3]+.;	Schisanhenol
								371[M+H-CH3OH]+;
								356[M+H-CH3OH-CH3]+.;
								340[M+H-OCH3-CH3OH]+.
89	45.44	C23H28O7	416.191	―	―	417.19	-2.9	417[M+H]+;399[M+H-H2O]+;	Schisandrol B
								343[M+H-C4H8-H2O]+ ;
								307[M+H-2CH3-2OCH3-H2O]+
90	45.67	C28H34O9	514.228	―	―	515.226	-3.8	515[M+H]+; 415[M+H-C4H7COOH]+;	Schisantherin B/ Schisantherin C
								385[M+H-C4H7COOH-CH2O]+;
								367[M+H-C4H7COOH-CH2O-H2O]+;
								353[M+H-C4H7COOH-CH2O-CH3OH]+
91	46.06	C30H32O9	536.212	―	―	537.21	-3.9	537[M+H]+;	Schisantherin A
								415[M+H-C6H5COOH]+;
								397[M+H-C6H5COOH-H2O]+;
								373[M+H-C6H5COOH-C3H6]+
92	46.58	C30H48O4	472.347	471.349	3.9	473.309	-3.7	471[M-H]-;453[M-H-H2O]-;	Corosolic acid/ Maslinic acid
								427[M-H-CO2]-;391[M-H-CO2-2H2O]-; 473[M+H]+;455[M+H-H2O]+;
								203[C15H23]+;105[C8H9]+
93	46.73	C15H24N2O	248.196	―	―	249.197	2.2	271[M+Na]+;249[M+H]+;	Matrine
								231[M+H-H2O]+;
								150[C10H16N]+;148[C10H14N]+
94	47.28	C22H26O6	386.18	―	―	387.18	-0.8	387[M+H]+; 372[M+H-CH3]+.;	Gomisin L1/ Gomisin L2/ Gomisin M1/ Gomisin M2
								369[M+H-H2O]+;
								357[M+H-CH2O]+;
								329[M+H-C2H2O2]+
95	47.52	C30H48O4	472.347	471.349	3.7	473.36	-4.4	471[M-H]-;453[M-H-H2O]-;	Corosolic acid/Maslinic acid
								427[M-H-CO2]-;
								391[M-H-CO2-2H2O]-; 473[M+H]+;455[M+H-H2O]+;
								203[C15H23]+;105[C8H9]+
96	47.53	C22H26O6	386.18	―	―	387.178	-4.5	387[M+H]+;372[M+H-CH3]+.;	Gomisin L1/ Gomisin L2/ Gomisin M1/ Gomisin M2
								369[M+H-H2O]+;357[M+H-CH2O]+;
								329[M+H-C2H2O2]+
97	47.76	C28H34O9	514.228	―	―	515.227	-0.7	515[M+H]+;415[M+H-C4H7COOH]+;	Schisantherin B/ Schisantherin C
								385[M+H-C4H7COOH-CH2O]+;
								367[M+H-C4H7COOH-CH2O-H2O]+;
								353[M+H-C4H7COOH-CH2O-CH3OH]+
98	48.01	C30H48O3	456.368	455.354	4.9	457.366	-2.7	455[M-H]-;407[M-H-HCHO-H2O]-;	Oleanolic acid/ Ursolic acid
								391[M-H-HCHO-H2O-CH4]-;
								479[M+Na]+;457[M+H]+;
								439[M+H-H2O]+;
								393[M+H-HCOOH-H2O]+
99	48.24	C22H26O6	386.18	―	―	387.179	-3.6	387[M+H]+;372[M+H-CH3]+.;	Gomisin L1/ Gomisin L2/ Gomisin M1/ Gomisin M2
								369[M+H-H2O]+;
								357[M+H-CH2O]+;
								329[M+H-C2H2O2]+
100	48.4	C30H48O3	456.368	455.354	4.3	457.366	-3.3	455[M-H]-;407[M-H-HCHO-H2O]-;	Oleanolic acid/Ursolic acid
								391[M-H-HCHO-H2O-CH4]-;
								479[M+Na]+; 457[M+H]+;
								457[M+H-H2O]+;
								393[M+H-HCOOH-H2O]+
101	48.65	C22H26O6	386.18	―	―	387.179	-3.7	387[M+H]+;372[M+H-CH3]+.;	Gomisin L1/ Gomisin L2/ Gomisin M1/ Gomisin M2
								369[M+H-H2O]+;
								357[M+H-CH2O]+;
								329[M+H-C2H2O2]+
102	49.79	C24H32O6	416.227	―	―	417.226	-1.6	417[M+H]+;402[M+H-CH3]+.;	Deoxyschizandrin
								386[M+H-OCH3]+.;
								370[M+H-CH3-CH3OH]+.;
								347[M+H-CH3-C4H7]+;
								316[M+H-C6H13O]+.;
								286[M+H-C6H13O-2CH3]+.;
								273[M+H-C6H13O-CH3-CO]+;
								227[M+H-C6H13O-CO-OCH3-2CH3]+
103	52.02	C16H14O4	270.096	―	―	271.096	-2	271[M+H]+;203[M+H-C5H8]+;	Imperatorin
								175[M+H-C5H8-CO]+;
								159[M+H-C5H8-CO2]+
104	53.29	C30H32O8	520.217	―	―	521.216	-2.7	521[M+H]+;399[M+H-C6H5COOH]+;	Benzoylgomisin O/ Benzoyisolgomisin O
								369[M+H-C6H5COOH-CH2O]+;
								357[M+H-C6H5COOH-C3H6]+;
								343 M+H-C6H5COOH-C4H8]+
105	53.43	C22H24O6	384.165	―	―	385.164	-1.3	385[M+H]+;370[M+H-CH3]+.; 355[M+H-CH2O]+	Schizandrin C
106	54.08	C30H32O8	520.217	―	―	521.216	-1.7	521[M+H]+;399[M+H-C6H5COOH]+;	Benzoylgomisin O/ Benzoyisolgomisin O
								369[M+H-C6H5COOH-CH2O]+;
								357[M+H-C6H5COOH-C3H6]+;
								343 M+H-C6H5COOH-C4H8]+
Notes: Glc : -D-glucose, GluA: Glucuronic acid, Xyl:-D-xylose, Rha: L-rhamnose; Gal: D-galactose; Api: D-apiose, ppm: difference between calculated and found mass.

## Sheet: Dataset S2
Chemical name	Molecular formular	CAS No.	Similarity score of drug molecular structure	Rank
Schisantherin D	C29H28O9	64917-82-4	0.473	Weak
Gomisin H	C23H30O7	66056-20-0	0.763	Good
Angeloylisogomisin O	C28H34O8	83864-70-4	0.342	Weak
Gomisin O	C23H28O7	72960-22-6	0.806	Good
Epigomisin O	C23H28O7	73036-31-4	0.806	Good
Gomisin D	C28H34O10	60546-10-3	0.57	Moderate
Gomisin J	C22H28O6	66280-25-9	0.782	Good
Schisanhenol	C23H30O6	69363-14-0	0.814	Good
Schisantherin B	C28H34O9	58546-55-7	0.406	Weak
Schisantherin A	C30H32O9	58546-56-8	0.415	Weak
Gomisin L1	C22H26O6	82425-43-2	0.814	Good
Gomisin L2	C22H26O6	82425-44-3	0.814	Good
Gomisin M2	C22H26O6	82425-45-4	0.814	Good
Schisantherin C	C28H34O9	58546-55-7	0.406	Weak
Deoxyschizandrin	C24H32O6	61281-38-7	0.64	Moderate
Schizandrin C	C22H24O6	61301-33-5	0.736	Good
Oleanolic acid	C30H48O3	508-02-1	0.53	Moderate
Vanillic acid	C8H8O4	121-34-6	0.696	Good
Hyperoside	C21H20O12	482-36-0	0.603	Moderate
Baicalin	C21H18O11	21967-41-9	0.362	Weak
Ursolic acid	C30H48O3	77-52-1	0.443	Weak
Succinic acid	C4H6O4	110-15-6	0.53	Moderate
Abromine	C5H11NO2	107-43-7	0.361	Weak
Ascorbic acid	C6H8O6	50-81-7	0.373	Weak
Nicotinic acid	C6H5NO2	59-67-6	0.584	Moderate
Thiamine	C12H17N4OS	70-16-6	0.806	Good
Riboflavin	C17H22N4O6	83-88-5	0.413	Weak
Taurine	C2H7NO3S	107-35-7	0.451	Weak
Caffeic acid	C9H8O4	331-39-5	0.475	Weak
Atropine	C17H23NO3	51-55-8	0.839	Good
Chlorogenic acid	C16H18O9	906-33-2	0.236	Weak
Scopoletin	C10H8O4	92-61-5	0.542	Moderate
Isorhamnetin-3-O-β-D -rutinoside	C28H32O16	no	0.18	Weak
citric acid	C6H8O7	10540-29-1	0.397	Weak
Malic acid	C4H6O5	617-48-1	0.459	Weak
Tartaric acid	C4H6O6	526-83-0	0.382	Weak
Protocatechuic acid	C7H6O4	99-50-3	0.014	Weak
Quinic acid	C7H12O6	77-95-2	0.317	Weak
Meso-dihydroguaiaretic acid	C20H26O4	66322-34-7	0.736	Good
Schizandradiol	C23H28O8	no	no	no
Angeloygomisin O	C28H34O8	83864-69-1	0.342	Weak
Schisandrin	C24H32O7	7432-28-2	0.738	Good
Kadsuric acid	C30H46O4	62393-88-8	no	no
Schizandrin B	C23H28O6	61281-37-6	0.714	Good
Benzoylgomisin H	C30H34O8	66056-23-3	0.306	Weak
Schisandrol B	C23H28O7	58546-54-6	0.811	Good
Benzoyisolgomisin O	C30H32O8	83864-71-5	0.347	Weak
Gallic acid	C7H6O5	149-91-7	0.466	Weak
Salicylic acid	C7H6O3	69-72-7	0.613	Moderate
4-Hydroxybenzoic acid	C7H6O3	99-96-7	0.613	Moderate
Ferulic Acid	C10H10O4	537-98-4	0.718	Good
Shikimic acid	C7H10O5	138-59-0	0.402	Weak
Esculetin	C9H6O4	305-01-1	0.358	Weak
Ellagic acid	C14H6O8	476-66-4	0.327	Weak
Rutin	C27H30O16	153-18-4	0.173	Weak
Kaempferol-3-O-rutinoside	C27H30O15	17650-84-9	0.196	Weak
Astragalin	C21H20O11	480-10-4	0.332	Weak
Quercitrin	C21H20O11	522-12-3	0.326	Weak
Kaempferol-7-O-α- L -rhamnoside	C21H20O10	20196-89-8	0.409	Weak
Esculin	C15H16O9	531-75-9	0.362	Weak
Neohesperidin	C28H34O15	13241-33-3	0.199	Weak
Hesperidin	C28H34O15	520-26-3	0.199	Weak
Quercetin	C15H10O7	117-39-5	0.506	Moderate
Tiliroside	C30H26O13	20316-62-5	0.147	Weak
Aromadendrin	C15H12O6	480-20-6	0.636	Moderate
Kaempferol	C15H10O6	520-18-3	0.637	Moderate
2α,3α,19α,-Trihydroxyolean-12-ene-28-oic acid	C30H48O5	no	no	no
Arjunolic acid	C30H48O5	465-00-9	no	no
Euscaphic acid	C30H48O5	53155-25-2	0.411	Weak
Ganwuweizic acid	C30H46O3	17990-42-0	0.457	Weak
Maslinic acid	C30H48O4	4373-41-5	0.177	Weak
Imperatorin	C16H14O4	482-44-0	0.486	Weak
Quercetin-3-O-β-D-galactoside-7-O-β-glucoside	C27H30O17	no	0.148	Weak
Quercetin-3-O-β- D -galactosyl-(1Ñ2)-β- D -apioside	C26H28O16	no	0.169	Weak
Isorhamnetin	C16H12O7	480-19-3	0.668	Moderate
Sophoranol	C15H24N2O2	3411-37-8	0.699	Good
N-methylcytisine	C12H16N2O	486-86-2	0.562	Moderate
Matrine	C15H24N2O	519-02-8	0.647	Moderate
Geniposidic acid	C16H22O10	27741-01-1	0.288	Weak
Homoplantaginin	C22H22O11	17680-84-1	0.364	Weak
6-Hydroxyluteolin-7-O-glucoside	C21H20O12	no	0.275	Weak
6-hydroxyluteolin	C15H10O7	18003-33-3	0.509	Moderate
Hispidulin	C16H12O6	1447-88-7	0.788	Good
Plantamajoside	C29H36O16	104777-68-6	0.08	Weak
Luteoloside	C21H20O11	20344-46-1	no	no
Acteoside	C29H36O15	61276-17-3	0.094	Weak
Plantaginin	C21H20O11	26046-94-6	0.318	Weak
Nepetin-7-O-glucoside	C22H22O12	569-90-4	no	no
Apigenin-7-O-glucoside	C21H20O10	578-74-5	0.4	Weak
Rhoifolin	C27H30O14	17306-46-6	no	no
Baicalein	C15H10O5	491-67-8	0.693	Good
Apigenin	C15H10O5	520-36-5	0.74	Good
Iuteolin	C15H10O6	491-70-3	0.598	Moderate
Scutellarein	C15H10O6	529-53-3	0.598	Moderate
Gomisin M 1	C22H26O6	82467-50-3	0.814	Good
Isoquercitrin	C21H20O12	482-35-9	0.275	Weak
p-Coumaric acid	C9H8O3	501-98-4	no	no
Benzoylgomisin O	C30H32O8	130783-32-3	0.347	Weak
Corosolic acid	C28H34O15	no	no	no
Nigranoic acid	C30H46O4	39111-07-4	no	no
Kaempferol-3-O-β-D-glucuronic acid methyl ester	C22H20O12	no	no	no
Tigloylgomisin H	C28H36O8	66069-55-4	no	no
Angeloygomisin H	C28H36O8	no	no	no
Methylhesperidin	C29H36O15	11013-97-1	no	no
Nepetin	C16H12O7	520-11-6	no	no
2”-O-Galloylhyperoside	C28H24O16	no	no	no

## Sheet: Dataset S3
Chemical name	Type	Factor 1(Similarity score of drug molecular structure)	Factor 2 (Peak abundance)	FAC1_1	FAC2_1	Factor comprehensive score
Schisandrin B	Phenylpropanoids	0.714	340876	3.53928	-0.85662	1.751
Epigomisin O	Phenylpropanoids	0.806	151336	1.32027	0.88705	1.144
Schisandrin	Phenylpropanoids	0.738	183899	1.59647	-0.52995	0.731
Schisandrol B	Phenylpropanoids	0.811	82017	0.45109	0.91145	0.638
Schisanhenol	Phenylpropanoids	0.814	76773	0.39061	0.96943	0.626
Atropine	Alkaloids	0.839	13608	-0.36027	1.42935	0.368
Thiamine	Alkaloids	0.806	41147	-0.07737	0.75568	0.262
Gomisin J	Phenylpropanoids	0.782	53591	0.03218	0.2567	0.124
Hispidulin	Flavonoids	0.788	44121	-0.07587	0.37386	0.107
Gomisin M2	Phenylpropanoids	0.814	9399	-0.46396	0.8891	0.087
Gomisin M1	Phenylpropanoids	0.814	8546	-0.47478	0.88809	0.08
Gomisin L1	Phenylpropanoids	0.814	6791	-0.49704	0.886	0.066
GomisinL2	Phenylpropanoids	0.814	6283	-0.50349	0.88539	0.062
Gomisin O	Phenylpropanoids	0.806	10447	-0.46677	0.71908	0.016
Gomisin H	Phenylpropanoids	0.763	12396	-0.52858	-0.19919	-0.395
Apigenin	Flavonoids	0.74	10053	-0.60458	-0.69439	-0.641
Meso-dihydroguaiaretic acid	Phenylpropanoids	0.736	11459	-0.59479	-0.77835	-0.669
Schizandrin C	Phenylpropanoids	0.736	10777	-0.60344	-0.77916	-0.675
Ferulic Acid	Organic Acids	0.718	13077	-0.61049	-1.16178	-0.835
Vanillic acid	Organic Acids	0.696	37631	-0.34332	-1.60351	-0.856
Sophoranol	Alkaloids	0.699	30676	-0.4255	-1.54758	-0.882
Baicalein	Flavonoids	0.693	10015	-0.69964	-1.70066	-1.107

## Sheet: Dataset S4
Gene ID	Gene Symbol	Type	log2 (Wuzi-Pills/Oligoasthenospermia)	log2 (Schisandrin B/Oligoasthenospermia)
100040714	Gm20851	mRNA	-10.5489	-5.48624
100042182	Gm16434	mRNA	5.39069	6.0042
108168641	LOC108168641	mRNA	12.1967	12.1352
BGIG10090_47792	BGIG10090_47792	mRNA	8.86181	2.58767
105244999	Gm40514	mRNA	6.73684	6.97996
BGIG10090_45257	BGIG10090_45257	mRNA	5.81453	6.24157
665301	Gm20773	mRNA	5.73883	5.76591
BGIG10090_47894	BGIG10090_47894	mRNA	5.56296	1.59608
108168516	LOC108168516	mRNA	-5.31167	-5.89289
BGIG10090_47825	BGIG10090_47825	mRNA	-5.42078	5.13063
622731	Gm6348	mRNA	-5.42444	-6.00566
108168520	LOC108168520	mRNA	-5.47526	-6.05648
20115	Rps7	mRNA	-5.57677	-6.15798
BGIG10090_47991	BGIG10090_47991	mRNA	-5.65804	-6.23926
BGIG10090_45048	BGIG10090_45048	mRNA	-5.68694	1.74709
BGIG10090_47959	BGIG10090_47959	mRNA	-5.7074	-6.28862
108168586	LOC108168586	mRNA	-5.75659	-6.3378
108168651	LOC108168651	mRNA	-5.78039	-6.3616
108168648	LOC108168648	mRNA	-5.90437	-6.48558
108168603	LOC108168603	mRNA	-5.91808	-6.12079
100040160	Gm20826	mRNA	-6.01367	-6.59489
100041375	Cyp3a41b	mRNA	-6.01944	-6.60066
108168585	LOC108168585	mRNA	-6.16543	-6.74665
108168583	LOC108168583	mRNA	-6.40926	-6.99048
102637099	Gm38495	mRNA	-6.50759	-1.95761
100043684	Amy2a4	mRNA	-6.96431	-1.94919
108168606	LOC108168606	mRNA	-6.97232	-1.41439
100040899	Gm15142	mRNA	-6.98866	-3.32956
BGIG10090_46013	BGIG10090_46013	mRNA	-7.00788	-7.5891
BGIG10090_45751	BGIG10090_45751	mRNA	-7.04943	-3.37062
230500	Efcab7	mRNA	-7.0583	-1.62561
20084	Rps18	mRNA	-7.46401	-5.08943
BGIG10090_47835	BGIG10090_47835	mRNA	-7.69446	-8.27568
BGIG10090_45898	BGIG10090_45898	mRNA	-7.82891	-8.41013
12651	Chkb	mRNA	-7.9024	-3.98664
BGIG10090_44799	BGIG10090_44799	mRNA	-8.06015	-3.82476
100039595	Gm20807	mRNA	-8.41629	-8.99751
BGIG10090_46074	BGIG10090_46074	mRNA	-8.58529	-4.278
102640368	Gm15674	mRNA	-8.62526	-5.63359
BGIG10090_45242	BGIG10090_45242	mRNA	-11.2384	-1.77414
100862314	Gm21637	mRNA	6.22448	5.2836
108168600	LOC108168600	mRNA	-5.55738	2.5138
BGIG10090_47790	BGIG10090_47790	mRNA	13.1027	5.12147
BGIG10090_47859	BGIG10090_47859	mRNA	5.3161	5.04207
624049	Gm6468	mRNA	-5.64984	-1.97858
108168524	LOC108168524	mRNA	-5.86882	-1.73195
22236	Ugt1a2	mRNA	-5.45658	-1.88561
BGIG10090_45069	BGIG10090_45069	mRNA	-6.27203	-1.24444
545758	Gm5868	mRNA	-6.64155	-3.74884
BGIG10090_48016	BGIG10090_48016	mRNA	8.65147	4.46182
394432	Ugt1a7c	mRNA	6.47738	4.46054
11946	Atp5a1	mRNA	-7.16296	-0.70526
16580	Kifc5b	mRNA	5.54562	4.08524
193322	Oog1	mRNA	-5.90371	-1.01895
100041345	Gm20870	mRNA	-7.80072	-0.45665
624931	LOC624931	mRNA	-9.645	-0.92015
BGIG10090_45072	BGIG10090_45072	mRNA	5.26726	2.83998
105244034	LOC105244034	mRNA	-8.83642	-3.77378
17842	Mup3	mRNA	-5.32889	-1.11206
666376	Gm8068	mRNA	-6.38029	0.56956
BGIG10090_47559	BGIG10090_47559	mRNA	5.39647	1.73268
BGIG10090_45524	BGIG10090_45524	mRNA	-6.18177	-0.73796
668727	Mrgpra2a	mRNA	-5.39625	-0.76957
BGIG10090_47989	BGIG10090_47989	mRNA	8.30215	0.99706
BGIG10090_48064	BGIG10090_48064	mRNA	-5.68923	0.35687
BGIG10090_36112	BGIG10090_36112	mRNA	5.8074	0.53155
58803	Pga5	mRNA	6.03846	-0.61243
545477	Bpifa6	mRNA	6.20911	0.45796
108168468	LOC108168468	mRNA	7.14693	0.42116
BGIG10090_45925	BGIG10090_45925	mRNA	6.86066	-0.30559
BGIG10090_46224	BGIG10090_46224	mRNA	-6.16324	0.09223
BGIG10090_47896	BGIG10090_47896	mRNA	7.63756	0.03853
545649	Gm13276	mRNA	6.61984
100040894	Gm16430	mRNA	5.07732
BGIG10090_47893	BGIG10090_47893	mRNA	5.35077
100042304	Gm38418	mRNA	5.40575
BGIG10090_47886	BGIG10090_47886	mRNA	5.51167
108169043	Gm46911	mRNA	5.55915
108168668	LOC108168668	mRNA	5.55014
BGIG10090_46858	BGIG10090_46858	mRNA	11.3796
619547	Rpl34-ps1	mRNA	11.1131
12263	C2	mRNA	9.89173
BGIG10090_47569	BGIG10090_47569	mRNA	8.77505
100039789	Gm12407	mRNA	8.45301
BGIG10090_47432	BGIG10090_47432	mRNA	8.39924
108168176	Gm10338	mRNA	8.29576
209324	Gm4758	mRNA	7.61984
19702	Ren2	mRNA	7.50748
100861756	Gm21191	mRNA	7.41992
402728	Pax6os1	mRNA	7.11171
BGIG10090_47571	BGIG10090_47571	mRNA	7.08045
100043686	Amy2a3	mRNA	6.66478
100034729	Gm15114	mRNA	6.14194
20445	St6galnac1	mRNA	6.02229
100039848	Gm2457	mRNA	5.92043
100040035	Gm2564	mRNA	5.92043
100041054	Gm3115	mRNA	5.7412
16198	Il9	mRNA	5.72368
BGIG10090_48074	BGIG10090_48074	mRNA	5.69943
108168467	Gm46683	mRNA	5.40835

## Sheet: Dataset S5
Group	concentration(10^6/ML)	Sperm mobility(%)	Progressive mobile sperm(%)	VCL(μm/s)	VSL(μm/s)	VAP(μm/s)	STR(%)	LIN(%)	BCF(Hz)	ALH(μm)
Normal	46.67	70.484	69.776	67.64	33.03	44.2	0.53	43.4663	7.71	8.3
Normal	27.395	68.584	67.994	75.99	33.23	45.84	0.57	41.804	7.89	9.11
Normal	40.83	62.113	61.293	79.49	23.89	34.54	0.46	38.8645	6.2	7.63
Normal	42.86	70.125	68.125	61.47	29.38	39.81	0.53	43.3717	7.03	7.88
Normal	39.5	64.531	63.087	63.27	26.15	36.66	0.47	41.3308	6.72	7.39
Normal	29.095	63.312	62.683	72.01	25.69	40.19	0.48	34.7618	7.66	8.37
Oligoasthenospermia	8.89	16.536	16.142	20.83	9.59	12.2	0.15	46.0394	1.99	2.11
Oligoasthenospermia	9.985	32.407	29.938	26.43	13.6	17.66	0.27	51.4567	3.59	2.98
Oligoasthenospermia	10.145	31.959	29.897	32.03	16.41	20.31	0.29	51.2332	3.94	3.21
Oligoasthenospermia	8.71	33.811	31.805	30.22	16.47	20.43	0.29	54.5003	4.19	3.21
Oligoasthenospermia	10.235	31.637	30.182	32.62	17.39	20.98	0.31	53.3109	4.48	3.33
Oligoasthenospermia	7.73	24.813	30.488	25.97	11.98	19.15	0.24	50.661	4.03	2.43
Schisandrin B	61.54	70.035	69.085	77.91	24.81	40.22	0.51	31.8444	8.56	9.07
Schisandrin B	27.195	50.474	50.237	54.84	18.97	28.44	0.41	34.5915	6.74	6.03
Schisandrin B	29.735	48.831	47.792	55.73	17.94	28.55	0.39	32.1909	6.49	6.05
Schisandrin B	90.39	87.414	86.726	84.59	26.76	42.98	0.54	31.6349	8.95	9.71
Schisandrin B	31.015	59.498	58.173	62.27	24.38	34.51	0.48	39.1521	8.56	6.29
Schisandrin B	55.92	78.547	77.832	80.69	29.28	40.95	0.5	31.8379	7.76	9.49
Wuzi-Pills	13.905	43.956	43.956	58.95	24.1	32.66	0.42	40.8821	6.92	5.81
Wuzi-Pills	24.17	53.56	52.204	62.21	25.25	34.39	0.48	40.5883	7.26	6.78
Wuzi-Pills	21.285	26.751	26.212	51.92	24.95	31.81	0.44	48.0547	5.83	5.48
Wuzi-Pills	27.7	47.887	46.197	66.87	21.23	32.56	0.44	31.7482	7.68	6.84
Wuzi-Pills	52.14	78.838	78.285	87.3	34.94	48.85	0.57	40.0229	8.71	9.27
Wuzi-Pills	26.63	44.637	43.153	58.43	26.96	36.96	0.41	40.2105	7.47	7.49
Testosterone propionate	13.735	27.5	26.429	40.49	19.24	25.08	0.32	47.5179	4.19	4.47
Testosterone propionate	34.46	71.243	70.686	62.4	31.39	40.72	0.46	43.7042	5.67	7.34
Testosterone propionate	10.375	39.759	39.157	51.14	30.37	31.69	0.43	57.1509	6.32	3.63
Testosterone propionate	14.76	23.454	22.939	46.74	23.61	32.09	0.4	51.4877	5.79	5.21
Testosterone propionate	7.38	16.713	13.314	10.07	6.51	8.17	0.14	64.6475	1.93	0.98
Testosterone propionate	21.285	21.122	22.066	39.97	13.72	20.41	0.24	58.6154	5.25	4.44

## Sheet: Dataset S6
					Table1. Schisandrin B affects male fertility in mice
		Group	Male mice	Female mice	Pups of 6 female mice (F/M)						Total pups of 6 females	AOA	Pregnant mice	Nonpregnant mice	LSF(%)
		Control	3	6	7(5/2)	8(4/4)	5(2/3)	9(3/6)	11(4/7)	0	40	8	5	1	83.3
		Model	3	6	2(0/2)	2(1/1)	0	0	0	0	4	2	2	4	33.3
		SchisandrinB	3	6	6(2/4)	7(6/1)	5(0/5)	10(5/5)	6(4/2)	0	34	6.8	5	1	83.3
		Wuzi-Pills	3	6	7(3/4)	11(4/7)	8(3/5)	7(5/2)	0	0	33	8.25	4	2	66.7
		Testosterone	3	6	5(2/3)	5(2/3)	0	0	0	0	10	5	2	4	33.3
		M, male; F, female.
		Average offspring amount (AOA) was calculated as the total number of offspring divided by the number of females that gave birth to offspring.
		Litter size of female mice (LSF) was calculated as the ratio of the number of females that gave birth to offspring to total number of females.

## Sheet: Dataset S7
GO_P Term ID	GO_P Term Desc_real	GO_P Term Level1	GO_P Term Level2	Term Candidate Gene Num	Total Candidate Gene Num	Term Gene Num	Total Gene Num	Rich Ratio	P value	Q value
GO:0007276	Gamete generation	biological_process	reproduction	76	1885	211	22257	0.36019	4.17e-29	1.82e-25
GO:0051321	Meiotic cell cycle	biological_process	cellular process	62	1885	244	22257	0.254098	1.9e-15	4.15e-12
GO:0045596	Negative regulation of cell differentiation	biological_process	biological regulation	28	1885	131	22257	0.21374	4.01e-06	0.00582246
GO:0006351	Transcription, DNA-templated	biological_process	cellular process	59	1885	424	22257	0.139151	0.000106	0.0579002
GO:0006412	Translation	biological_process	metabolic process	57	1885	437	22257	0.130435	0.000722	0.165663
GO:0007156	Homophilic cell adhesion via plasma membrane adhesion molecules	biological_process	biological adhesion	29	1885	185	22257	0.156757	0.000907	0.188297
GO:0007286	Spermatid development	biological_process	multicellular organismal process	21	1885	146	22257	0.143836	0.011511	0.597143
GO:0045892	Negative regulation of transcription, DNA-templated	biological_process	regulation of biological process	78	1885	716	22257	0.108939	0.0127617	0.597143
GO:0009617	Response to bacterium	biological_process	response to stimulus	27	1885	209	22257	0.129187	0.0182366	0.597143
GO:0008284	Positive regulation of cell proliferation	biological_process	cellular process	71	1885	682	22257	0.104106	0.0405449	0.597143

## Sheet: Dataset S8
Gene ID	Gene Symbol	Type	log2 (Schisandrin B/Oligoasthenospermia)	adjusted P value (Schisandrin B-vs-Oligoasthenospermia)	Funcational category
108168551	LOC108168551	mRNA	-1.40886	＜0.00001	Predicted
108168586	LOC108168586	mRNA	-6.3378	＜0.00001	Predicted
100040031	Gm20823	mRNA	1.20206	＜0.00001	Predicted
102632745	Gm30737	mRNA	-0.79311	0.00051	Predicted
108168593	LOC108168593	mRNA	-4.4321	0.00271	Predicted
78803	Fbxo43	mRNA	-0.96379	＜0.00001	Known
22441	Xlr	mRNA	-0.80085	0.00221	Known
100039324	Gm10147	mRNA	-3.16871	＜0.00001	Predicted
100039585	Gm14819	mRNA	0.92643	＜0.00001	Predicted
105247287	LOC105247287	mRNA	-0.87362	0.01324	Predicted
100042417	Gm20916	mRNA	-1.18333	＜0.00001	Predicted
100039595	Gm20807	mRNA	-8.99751	＜0.00001	Predicted
100861899	Gm21310	mRNA	-0.88998	8e-05	Predicted
27084	Xlr5c	mRNA	-0.99641	0.00211	Known
100042175	Gm10230	mRNA	-1.07704	＜0.00001	Predicted
104362	Meig1	mRNA	-0.63378	＜0.00001	Known
108168555	LOC108168555	mRNA	-0.58467	0.00017	Predicted
108168585	LOC108168585	mRNA	-6.74665	＜0.00001	Predicted
108168524	LOC108168524	mRNA	-1.73195	0.00012	Predicted
100862114	Gm21489	mRNA	-1.23356	＜0.00001	Predicted
108168621	LOC108168621	mRNA	-1.07079	0.02839	Predicted
108168655	LOC108168655	mRNA	1.32563	0.00843	Predicted
20962	Sycp3	mRNA	-1.27482	＜0.00001	Known
100861730	Gm21170	mRNA	3.64156	0.03629	Predicted
105242410	LOC105242410	mRNA	-7.2714	＜0.00001	Predicted
108168661	LOC108168661	mRNA	-1.63884	＜0.00001	Predicted
101056210	Gm28576	mRNA	-0.64431	0.02825	Predicted
665301	Gm20773	mRNA	5.76591	＜0.00001	Predicted
100040509	Gm20845	mRNA	-0.67278	＜0.00001	Predicted
108168627	LOC108168627	mRNA	0.99135	0.00045	Predicted
108168600	LOC108168600	mRNA	2.5138	3e-05	Predicted
108168540	LOC108168540	mRNA	-5.24625	3e-05	Predicted
100862345	Gm21660	mRNA	1.45057	＜0.00001	Predicted
108168604	LOC108168604	mRNA	-1.26802	0.03371	Predicted
108168641	LOC108168641	mRNA	12.1352	＜0.00001	Predicted
108168671	LOC108168671	mRNA	-0.64982	8e-05	Predicted
108168595	LOC108168595	mRNA	-2.71003	＜0.00001	Predicted
100040160	Gm20826	mRNA	-6.59489	＜0.00001	Predicted
108168649	LOC108168649	mRNA	1.36934	0.00016	Predicted
108168654	LOC108168654	mRNA	-2.12355	1e-05	Predicted
108168545	Gm20855	mRNA	-1.20461	＜0.00001	Predicted
100042475	Gm20921	mRNA	-2.08854	＜0.00001	Predicted
665918	LOC665918	mRNA	-0.91675	0.02591	Predicted
108168542	LOC108168542	mRNA	1.02622	＜0.00001	Predicted
101056099	Gm21799	mRNA	-2.14146	＜0.00001	Predicted
108168520	LOC108168520	mRNA	-6.05648	＜0.00001	Predicted
74851	Spin2-ps1	mRNA	-1.62286	0.01781	pseudogene
108168546	Gm20887	mRNA	-0.9294	0.00121	Predicted
22092	Rsph1	mRNA	-0.63093	＜0.00001	Known
100504642	Gm21996	mRNA	-0.73878	＜0.00001	Predicted
108168666	LOC108168666	mRNA	-5.52635	＜0.00001	Predicted
108168624	LOC108168624	mRNA	-2.51003	0.00098	Predicted
100862025	Gm21409	mRNA	-0.85416	＜0.00001	Predicted
57749	Piwil1	mRNA	-0.8116	＜0.00001	Known
108168651	LOC108168651	mRNA	-6.3616	＜0.00001	Predicted
108168589	LOC108168589	mRNA	-1.94471	0.00097	Predicted
100862075	Gm21454	mRNA	-2.9872	＜0.00001	Predicted
108168571	LOC108168571	mRNA	-0.94995	1e-05	Predicted
100042079	Gm20901	mRNA	-0.75733	＜0.00001	Predicted
100038997	Gm2003	mRNA	-4.69611	＜0.00001	Predicted
108168623	LOC108168623	mRNA	-2.15551	0.01257	Predicted
546176	Gm5923	mRNA	-1.43674	0.00501	Predicted
108168515	LOC108168515	mRNA	-0.84671	0.01545	Predicted
108168466	LOC108168466	mRNA	-1.8828	0.0014	Predicted
108168509	LOC108168509	mRNA	0.75592	0.00113	Predicted
108168549	LOC108168549	mRNA	-0.84781	0.00829	Predicted
108168608	LOC108168608	mRNA	-1.24017	0.00043	Predicted
108168650	LOC108168650	mRNA	-5.08058	8e-05	Predicted
100043216	Gm4297	mRNA	-0.72981	0.00196	Predicted
100040022	Gm20822	mRNA	-1.86442	＜0.00001	Predicted
108168628	LOC108168628	mRNA	0.76108	1e-05	Predicted
100040429	Gm20842	mRNA	-0.69031	0.01082	Predicted
546205	Gm5926	mRNA	-1.83451	0.00425	Predicted
18005	Nek2	mRNA	-0.58245	＜0.00001	Known
100039014	Gm20793	mRNA	-2.33161	＜0.00001	Predicted
108168533	LOC108168533	mRNA	-4.23848	0.00596	Predicted
108168548	LOC108168548	mRNA	4.7768	0.00044	Predicted
108168640	LOC108168640	mRNA	-1.01929	0.00142	Predicted
666122	Gm14595	mRNA	-0.61311	＜0.00001	Predicted
100042267	Gm3757	mRNA	-4.83482	0.00037	Predicted
380994	Gm20736	mRNA	1.38201	＜0.00001	Predicted
100042201	Gm20906	mRNA	0.65644	8e-05	Predicted
108168552	LOC108168552	mRNA	-0.91034	＜0.00001	Predicted
108168583	LOC108168583	mRNA	-6.99048	＜0.00001	Predicted
100038977	Gm1993	mRNA	0.88418	0.00432	Predicted
102638610	Gm35134	mRNA	0.88907	1e-05	Predicted
108168599	LOC108168599	mRNA	-5.40181	1e-05	Predicted
100862360	Gm21672	mRNA	0.87932	＜0.00001	Predicted
108168557	LOC108168557	mRNA	0.74506	0.0008	Predicted
100862179	LOC100862179	mRNA	4.64496	0.00089	Predicted
108168510	LOC108168510	mRNA	1.1414	0.00036	Predicted
209091	Ccnb3	mRNA	-1.37539	0.01147	Known
108168563	LOC108168563	mRNA	-0.63562	0.00411	Predicted
67981	Hormad1	mRNA	-0.64861	＜0.00001	Known
108168579	LOC108168579	mRNA	-0.70943	0.00666	Predicted
108168620	Gm20856	mRNA	1.35331	0.0226	Predicted
108168516	LOC108168516	mRNA	-5.89289	＜0.00001	Predicted
108168669	LOC108168669	mRNA	1.81729	1e-05	Predicted
320558	Sycp2	mRNA	-0.63018	＜0.00001	Known
14536	Nr6a1	mRNA	0.62989	＜0.00001	Known
108168611	LOC108168611	mRNA	-5.4242	＜0.00001	Predicted
14313	Fst	mRNA	2.24576	＜0.00001	Known
108168606	LOC108168606	mRNA	-1.41439	＜0.00001	Predicted
20611	Ssty1	mRNA	1.15044	＜0.00001	Known
108168528	LOC108168528	mRNA	4.73913	0.00054	Predicted
100040262	Gm20833	mRNA	3.67984	＜0.00001	Predicted
100040335	Gm20836	mRNA	-14.1677	＜0.00001	Predicted
100862314	Gm21637	mRNA	5.2836	2e-05	Predicted
100861839	Gm21258	mRNA	-0.98255	＜0.00001	Predicted
108168648	LOC108168648	mRNA	-6.48558	＜0.00001	Predicted
108168658	LOC108168658	mRNA	-0.79393	0.00015	Predicted
108168659	LOC108168659	mRNA	-0.65247	0.01886	Predicted
101056091	Gm29024	mRNA	-1.55038	＜0.00001	Predicted
671564	Rnf212	mRNA	-0.59349	＜0.00001	Known
102637130	Gm21241	mRNA	-5.03286	0.00011	Predicted
194908	Pld6	mRNA	-0.66296	＜0.00001	Known
331416	Gm773	mRNA	-0.63319	0.01027	Predicted
622554	Majin	mRNA	-1.08032	＜0.00001	Known
73673	Rec114	mRNA	-0.73735	0.00233	Known
100862020	Gm21405	mRNA	-1.05434	＜0.00001	Predicted
108168581	LOC108168581	mRNA	-3.34553	＜0.00001	Predicted
100040714	Gm20851	mRNA	-5.48624	＜0.00001	Predicted
105247282	LOC105247282	mRNA	-0.60311	1e-05	Predicted
108168610	LOC108168610	mRNA	3.85811	0.01987	Predicted
100042578	Gm20929	mRNA	-1.73302	＜0.00001	Predicted
100041550	Gm20877	mRNA	0.87373	0.00045	Predicted
108168605	LOC108168605	mRNA	1.30515	0.01325	Predicted
108168603	LOC108168603	mRNA	-6.12079	＜0.00001	Predicted
108168626	LOC108168626	mRNA	-2.43417	＜0.00001	Predicted
100040187	Gm20828	mRNA	5.93924	＜0.00001	Predicted
108168667	LOC108168667	mRNA	-5.11578	7e-05	Predicted
100040585	Gm2854	mRNA	-2.02297	＜0.00001	Predicted
108168601	LOC108168601	mRNA	-2.50688	＜0.00001	Predicted
108168530	LOC108168530	mRNA	3.24647	＜0.00001	Predicted
75801	4930447C04Rik	mRNA	-0.82543	＜0.00001	Predicted
100039905	Gm20820	mRNA	-1.34556	＜0.00001	Predicted
380709	Spata22	mRNA	-1.61243	2e-05	Known

## Sheet: Dataset S9
Gene ID	Gene Symbol	Type	Oligoasthenospermia_1 Expression	Oligoasthenospermia_2 Expression	Oligoasthenospermia_3 Expression	Oligoasthenospermia_4 Expression	Oligoasthenospermia_5 Expression	Oligoasthenospermia_6 Expression	Schisandrin B_1 Expression	Schisandrin B_2 Expression	Schisandrin B_3 Expression	Schisandrin B_4 Expression	Schisandrin B_5 Expression	Schisandrin B_6 Expression
14313	Fst	mRNA	0.08	0.09	0.11	0.12	0.13	0.17	1.38	0.47	0.4	0.4	0.34	0.33
16323	Inhba	mRNA	0.32	0.29	0.27	0.26	0.23	0.21	0.07	0.1	0.11	0.14	0.14	0.14

## Sheet: Dataset S10
	GAPDH	Fst						GAPDH	Inhba
Sample	Ct	Ct	ΔCt	ΔΔCt	2-ΔΔCt		Sample	Ct	Ct	ΔCt	ΔΔCt	2-ΔΔCt
Normal-1	18.78	26.74	7.96	0.137778	0.908918		Normal-1	18.78	27.95	9.17	0.348889	0.785189
	18.85	26.5	7.65	-0.172222	1.12679			18.85	27.9	9.05	0.228889	0.853292
	18.78	26.8	8.02	0.197778	0.871893			18.78	27.9	9.12	0.298889	0.812878
Normal-2	18.96	26.8	7.84	0.0177778	0.987753		Normal-2	18.96	27.56	8.6	-0.221111	1.16563
	18.87	26.72	7.85	0.0277778	0.98093			18.87	27.52	8.65	-0.171111	1.12593
	18.88	26.65	7.77	-0.0522222	1.03686			18.88	27.43	8.55	-0.271111	1.20674
Normal-3	19.7	27.45	7.75	-0.0722222	1.05133		Normal-3	19.7	28.43	8.73	-0.0911111	1.06519
	19.65	27.55	7.9	0.0777778	0.947516			19.65	28.51	8.86	0.0388889	0.973404
	19.75	27.41	7.66	-0.162222	1.11901			19.75	28.41	8.66	-0.161111	1.11815
Oligoasthenospermia-1	19.57	28.04	8.47	0.647778	0.638263		Oligoasthenospermia-1	19.57	27.13	7.56	-1.26111	2.3968
	19.61	27.98	8.37	0.547778	0.684073			19.61	27.36	7.75	-1.07111	2.10105
	19.45	28.36	8.91	1.08778	0.470486			19.45	27.57	8.12	-0.701111	1.62576
Oligoasthenospermia-2	18.85	27.03	8.18	0.357778	0.780366		Oligoasthenospermia-2	18.85	26.89	8.04	-0.781111	1.71845
	18.84	27.02	8.18	0.357778	0.780366			18.84	27	8.16	-0.661111	1.5813
	18.8	27.29	8.49	0.667778	0.629476			18.8	27.1	8.3	-0.521111	1.43506
Oligoasthenospermia-3	18.7	27.1	8.4	0.577778	0.669995		Oligoasthenospermia-3	18.7	26.94	8.24	-0.581111	1.496
	18.76	27.09	8.33	0.507778	0.703305			18.76	27.09	8.33	-0.491111	1.40553
	18.66	27.25	8.59	0.767778	0.587321			18.66	27.07	8.41	-0.411111	1.32971
Schisandrin B-1	21.15	29.59	8.44	0.617778	0.651674		Schisandrin B-1	21.15	29.72	8.57	-0.251111	1.19012
	21.4	29.71	8.31	0.487778	0.713123			21.4	29.62	8.22	-0.601111	1.51688
	21.29	29.53	8.24	0.417778	0.748577			21.37	29.67	8.3	-0.521111	1.43506
Schisandrin B-2	20.84	29.17	8.33	0.507778	0.703305		Schisandrin B-2	20.84	29.49	8.65	-0.171111	1.12593
	20.79	29.11	8.32	0.497778	0.708197			20.73	29.75	9.02	0.198889	0.871221
	20.79	29.03	8.24	0.417778	0.748577			20.79	28.92	8.13	-0.691111	1.61453
Schisandrin B-3	20.85	29	8.15	0.327778	0.796763		Schisandrin B-3	20.85	29.14	8.29	-0.531111	1.44504
	20.84	28.97	8.13	0.307778	0.807885			20.84	28.97	8.13	-0.691111	1.61453
	20.8	28.86	8.06	0.237778	0.848051			20.8	28.94	8.14	-0.681111	1.60337

[truncated: 8 more sheets: Dataset S11, Dataset S12, Dataset S13, Dataset S14, Datasset S15, Dataset S16, Dataset S17, Dataset S18]
